# Supplementary material for: Selective Manganese-Catalyzed Dimerization and Cross-Coupling of Terminal Alkynes
Source: ACS Catal. 2021 May 18;11(11):6474–83. doi: 10.1021/acscatal.1c01137 (PMC8185884; doi:10.1021/acscatal.1c01137)
Supplement: Supplementary file 2 — cs1c01137_si_002.xyz [file cs1c01137_si_002.xyz]

   13
butanal
scf done:  -232.191281
 O     8.662403     7.628646     1.527016
 C     7.688090     8.205374     1.106220
 H     7.456883     8.205118     0.016339
 C     6.706348     8.956974     1.960776
 H     6.650400     9.984217     1.567915
 H     5.709410     8.532819     1.763451
 C     7.034223     8.944622     3.445180
 H     7.093639     7.905098     3.786006
 H     8.038407     9.358396     3.589173
 C     6.019598     9.716776     4.277219
 H     5.013403     9.295849     4.172403
 H     5.969723    10.768028     3.972314
 H     6.278673     9.692883     5.339788

   14
HCCPh
scf done:  -308.026282
 C    -0.316703    -0.041778     0.480707
 H    -1.533754    -0.389694    -1.259387
 C    -0.601249     0.026124    -0.891547
 H     0.072552     0.666669    -2.824561
 C     0.302111     0.619020    -1.764118
 H     2.200858     1.613251    -1.969087
 C     1.496808     1.150405    -1.283856
 H     2.716869     1.499652     0.455619
 C     1.786441     1.086625     0.077181
 H     1.108496     0.442675     2.018279
 C     0.888824     0.495556     0.956813
 H    -2.716306    -1.618174     2.819119
 C    -1.241743    -0.649509     1.381461
 C    -2.025303    -1.164723     2.145477

   28
Product
scf done:  -616.138183
 C    -4.076007     2.354187    -4.789615
 C    -3.464539     3.001755    -5.876532
 C    -4.149905     3.940975    -6.635183
 C    -5.467708     4.261048    -6.319944
 C    -6.087562     3.633753    -5.240682
 C    -5.405166     2.691979    -4.482546
 C    -3.284185     1.383041    -4.045004
 C    -3.624910     0.554583    -3.030052
 C    -4.881877     0.384728    -2.413143
 C    -5.928451     0.163197    -1.829399
 C    -7.159759    -0.077357    -1.162295
 C    -7.187015    -0.797487     0.044322
 C    -8.368728     0.400592    -1.696553
 C    -8.390949    -1.027895     0.695659
 C    -9.567792     0.164498    -1.038398
 C    -9.583944    -0.548563     0.158609
 H    -2.434642     2.756195    -6.124735
 H    -3.654923     4.425498    -7.471862
 H    -6.007801     4.996796    -6.908701
 H    -7.113401     3.884370    -4.985325
 H    -5.895067     2.216916    -3.640632
 H    -2.246252     1.317558    -4.366798
 H    -2.835192    -0.079578    -2.629573
 H    -6.254836    -1.167613     0.458882
 H    -8.352183     0.951355    -2.631805
 H    -8.399180    -1.584692     1.628113
 H   -10.495627     0.538034    -1.461683
 H   -10.523911    -0.731232     0.670876

   79
A
scf done: -2104.939678
Mn     5.357305     5.864757    -0.451598
 P     6.572136     3.858255    -0.183291
 P     4.777888     4.985643    -2.494988
 O     7.271031     6.931860    -0.536724
 O     3.394412     5.027791     1.525946
 O     3.740932     8.279759    -0.841331
 C     6.689494     3.035363    -1.852017
 H     7.541111     3.513018    -2.348239
 H     6.933998     1.970694    -1.757747
 C     6.569942     6.888620     0.493663
 C     4.152629     5.335011     0.691142
 C     4.395770     7.321488    -0.726044
 C     5.428032     3.248536    -2.686759
 H     4.631989     2.576107    -2.353890
 H     5.614240     3.018950    -3.742190
 H     3.755684     9.429916    -2.872607
 C     6.877437     7.711218     1.710011
 H     6.101196     8.492135     1.724568
 H     6.670137     7.103269     2.599991
 C     8.268717     8.333661     1.755256
 H     9.020836     7.535725     1.726846
 H     8.422312     8.923096     0.844879
 C     8.478546     9.200663     2.989616
 H     8.353434     8.620354     3.910831
 H     7.759142    10.026529     3.021708
 H     9.482778     9.635474     3.005756
 C     5.508634     5.904377    -3.955645
 H     5.112598     6.921685    -3.838831
 C     5.099526     5.384730    -5.332393
 C     7.031129     5.990892    -3.840663
 H     7.346902     6.353267    -2.858524
 H     7.499765     5.016983    -4.026993
 H     7.418203     6.679861    -4.600081
 H     5.450801     4.360310    -5.502887
 H     5.550270     6.013849    -6.108403
 H     4.018176     5.403195    -5.491016
 C     8.368155     4.107342     0.284989
 H     8.584484     5.049437    -0.236352
 C     9.384467     3.068162    -0.190478
 C     8.510842     4.383582     1.782889
 H     7.775445     5.110448     2.138103
 H     8.392986     3.475282     2.382151
 H     9.507861     4.785112     1.995309
 H     9.251744     2.095812     0.289945
 H    10.394855     3.417283     0.053308
 H     9.351700     2.914592    -1.272213
 C     2.986867     4.778963    -2.998765
 H     3.006471     4.206092    -3.936509
 C     2.308576     6.124523    -3.257425
 C     2.190975     3.984247    -1.965749
 H     2.594157     2.981595    -1.796206
 H     2.164964     4.505304    -1.004346
 H     1.157826     3.864245    -2.311153
 H     2.237929     6.712006    -2.337482
 H     1.287557     5.955874    -3.618328
 H     2.826045     6.735542    -4.002089
 C     5.892050     2.528626     0.950173
 H     5.723842     3.061620     1.895431
 C     6.807751     1.333076     1.210188
 C     4.537282     2.022109     0.451239
 H     3.842141     2.830270     0.221660
 H     4.660316     1.397478    -0.440963
 H     4.074555     1.395820     1.221765
 H     7.078066     0.820572     0.280182
 H     6.282956     0.603282     1.837818
 H     7.729545     1.603650     1.727604
 C     4.006828     9.476424    -3.911587
 C     4.304575     9.500200    -5.085383
 C     4.662776     9.521527    -6.466371
 C     6.009053     9.416329    -6.850920
 C     3.676714     9.643334    -7.457623
 C     6.355695     9.431622    -8.196267
 C     4.032425     9.658758    -8.800461
 C     5.370470     9.552683    -9.174098
 H     6.772018     9.328313    -6.083566
 H     2.636151     9.726129    -7.160194
 H     7.400250     9.351251    -8.483115
 H     3.261359     9.754567    -9.559450
 H     5.645046     9.565546   -10.224868

   79
TSAB
scf done: -2104.905960
Mn     4.749609     6.298276    -1.096071
 P     6.631319     4.875687    -1.375160
 P     3.636958     4.747133    -2.455416
 O     6.696179     8.338428    -0.778826
 O     4.041610     5.177111     1.486986
 O     2.445299     8.048631    -0.597262
 C     6.250941     3.826667    -2.868244
 H     6.413025     4.472067    -3.737448
 H     6.947071     2.985350    -2.960758
 C     5.895260     7.660572    -0.141084
 C     4.319783     5.576576     0.425826
 C     3.353646     7.367974    -0.852184
 C     4.798650     3.341676    -2.848315
 H     4.664188     2.589166    -2.067776
 H     4.532138     2.861330    -3.796516
 H     4.662395     7.681507    -2.502928
 C     5.785395     7.942084     1.359791
 H     4.723720     8.103466     1.595124
 H     6.046040     7.013284     1.889711
 C     6.632243     9.101707     1.865994
 H     7.682340     8.921222     1.608335
 H     6.351837    10.011644     1.323178
 C     6.488135     9.319606     3.366945
 H     6.797190     8.431509     3.930590
 H     5.448232     9.532534     3.639908
 H     7.099464    10.160058     3.712338
 C     2.988336     5.251535    -4.171231
 H     2.638124     6.281529    -4.022190
 C     1.828158     4.421300    -4.724191
 C     4.100353     5.279234    -5.221801
 H     4.959022     5.867692    -4.901503
 H     4.435850     4.266581    -5.471089
 H     3.714793     5.725813    -6.145606
 H     2.105998     3.366746    -4.838850
 H     1.568402     4.792555    -5.722314
 H     0.923639     4.472504    -4.114933
 C     8.227540     5.778339    -1.776554
 H     7.836361     6.729037    -2.151792
 C     9.111207     5.161536    -2.860246
 C     9.022159     6.133436    -0.517554
 H     8.390915     6.601671     0.240900
 H     9.528709     5.273442    -0.070060
 H     9.794129     6.864366    -0.781919
 H     9.526826     4.190214    -2.576378
 H     9.953978     5.834013    -3.057804
 H     8.579180     5.037299    -3.807307
 C     2.127577     3.879138    -1.754675
 H     1.753672     3.246791    -2.568257
 C     1.053777     4.908419    -1.395840
 C     2.392454     2.966032    -0.559919
 H     3.116459     2.176258    -0.777584
 H     2.738886     3.522611     0.312381
 H     1.454802     2.471731    -0.280130
 H     1.346487     5.486959    -0.515357
 H     0.112176     4.399424    -1.160742
 H     0.853501     5.621942    -2.201257
 C     7.136104     3.624723    -0.062035
 H     7.397554     4.260061     0.794915
 C     8.354256     2.774566    -0.430714
 C     6.013464     2.684688     0.378325
 H     5.096249     3.201510     0.653791
 H     5.786181     1.952336    -0.403561
 H     6.345233     2.116462     1.254846
 H     8.144029     2.128799    -1.290533
 H     8.602483     2.114658     0.408767
 H     9.243268     3.361838    -0.660168
 C     5.540226     7.505568    -3.125902
 C     6.380028     7.713324    -3.981618
 C     7.463608     7.956444    -4.872058
 C     8.587143     8.656145    -4.398120
 C     7.434310     7.518531    -6.205386
 C     9.659553     8.902948    -5.245146
 C     8.512298     7.771283    -7.044280
 C     9.625164     8.461313    -6.567015
 H     8.592001     8.997377    -3.367146
 H     6.561522     6.987567    -6.572972
 H    10.524382     9.445553    -4.874804
 H     8.484198     7.431412    -8.075401
 H    10.465012     8.658155    -7.227079

   79
B
 scf done: -2104.917098
Mn     5.230090     6.037129    -0.967199
 P     6.783934     4.258226    -1.264451
 P     3.902050     4.838955    -2.448096
 O     7.394210     6.308167     0.988668
 O     4.194997     4.929758     1.545474
 O     3.149767     8.111321    -0.990332
 C     6.043796     3.032986    -2.461626
 H     6.436627     3.288539    -3.448420
 H     6.394031     2.018652    -2.238784
 C     6.402894     6.862641     0.542610
 C     4.576777     5.300971     0.511699
 C     3.988166     7.311008    -0.951591
 C     4.517445     3.087375    -2.489609
 H     4.108429     2.610160    -1.591576
 H     4.120536     2.539859    -3.352305
 H     6.451628     7.048602    -1.294246
 C     5.942957     8.171945     1.173854
 H     5.841899     8.913430     0.367650
 H     4.917822     8.013268     1.538552
 C     6.837425     8.693984     2.289827
 H     6.928126     7.923095     3.063065
 H     7.850604     8.841530     1.898563
 C     6.313084     9.989888     2.895227
 H     5.313082     9.853165     3.322489
 H     6.241395    10.782435     2.141574
 H     6.967667    10.351543     3.694756
 C     3.906357     5.446077    -4.231842
 H     3.905000     6.535627    -4.094578
 C     2.724050     5.072183    -5.125461
 C     5.203249     5.082283    -4.955020
 H     6.086572     5.354068    -4.375377
 H     5.235811     4.012384    -5.191717
 H     5.255973     5.627315    -5.903853
 H     2.718090     4.003346    -5.365068
 H     2.818806     5.609448    -6.076256
 H     1.752511     5.335771    -4.701675
 C     8.364317     4.714560    -2.170416
 H     7.939065     5.323017    -2.981578
 C     9.158916     3.576561    -2.817892
 C     9.288693     5.634377    -1.373700
 H     8.780058     6.534924    -1.029845
 H     9.699019     5.141253    -0.488209
 H    10.129932     5.936125    -2.008631
 H     9.742234     3.011699    -2.088058
 H     9.868972     4.005355    -3.534850
 H     8.533609     2.868066    -3.367937
 C     2.065400     4.639410    -2.077123
 H     1.608231     5.500827    -2.582538
 C     1.723885     4.748952    -0.593101
 C     1.450264     3.353083    -2.637177
 H     1.679693     3.176415    -3.688796
 H     1.788535     2.481110    -2.067737
 H     0.359802     3.396090    -2.538556
 H     2.208890     3.964702    -0.003973
 H     0.641717     4.632701    -0.463374
 H     2.006271     5.713568    -0.170119
 C     7.193467     3.225539     0.247124
 H     7.296030     3.989712     1.025426
 C     8.484115     2.411472     0.189043
 C     6.030757     2.297983     0.608878
 H     5.070369     2.811455     0.668725
 H     5.940487     1.471829    -0.105786
 H     6.217665     1.852720     1.592226
 H     8.465910     1.668989    -0.616943
 H     8.604001     1.862442     1.130444
 H     9.369919     3.037121     0.063267
 C     6.087313     7.112457    -2.463075
 C     6.478335     7.844387    -3.374969
 C     6.870684     8.653365    -4.474004
 C     7.977175     8.304704    -5.270527
 C     6.156699     9.825181    -4.787813
 C     8.352700     9.102011    -6.343327
 C     6.538065    10.615074    -5.863893
 C     7.635833    10.258543    -6.645510
 H     8.536231     7.404983    -5.031320
 H     5.304800    10.100784    -4.173734
 H     9.210782     8.820996    -6.947465
 H     5.977013    11.516596    -6.093426
 H     7.932698    10.880394    -7.485015

   79
TSBC
scf done: -2104.916530
Mn     5.187948     6.012048    -1.005773
 P     6.762874     4.255067    -1.322920
 P     3.837257     4.777454    -2.425230
 O     7.396427     6.377868     0.895288
 O     4.265475     4.931211     1.568181
 O     3.061518     8.037367    -1.034493
 C     6.013350     3.014770    -2.498210
 H     6.379000     3.276879    -3.493782
 H     6.387354     2.007508    -2.282258
 C     6.410442     6.930580     0.441735
 C     4.600846     5.288673     0.514534
 C     3.918552     7.258135    -0.991681
 C     4.486230     3.039806    -2.491671
 H     4.106326     2.550204    -1.587632
 H     4.080013     2.490068    -3.348528
 H     6.375271     7.027531    -1.165480
 C     5.922765     8.235348     1.052093
 H     5.784746     8.956410     0.233416
 H     4.911297     8.054052     1.442907
 C     6.825097     8.802205     2.139796
 H     6.951920     8.049276     2.925321
 H     7.825581     8.970817     1.724875
 C     6.276158    10.094835     2.729930
 H     5.288681     9.939086     3.179094
 H     6.168858    10.870152     1.962870
 H     6.935774    10.489095     3.509423
 C     3.783982     5.404984    -4.199075
 H     3.776274     6.492718    -4.047965
 C     2.579179     5.026342    -5.059802
 C     5.065078     5.065742    -4.961118
 H     5.958208     5.357532    -4.406572
 H     5.111377     3.997124    -5.201612
 H     5.078548     5.613201    -5.909914
 H     2.579816     3.960588    -5.312897
 H     2.637093     5.576669    -6.005968
 H     1.618024     5.271524    -4.602119
 C     8.323494     4.711688    -2.259814
 H     7.877660     5.303886    -3.071480
 C     9.117528     3.569736    -2.900655
 C     9.250021     5.654837    -1.494191
 H     8.738430     6.562978    -1.176205
 H     9.670140     5.188955    -0.598567
 H    10.085183     5.943036    -2.143450
 H     9.716667     3.020785    -2.171408
 H     9.812888     3.993062    -3.635016
 H     8.490320     2.848028    -3.431156
 C     2.018664     4.541885    -1.996336
 H     1.528736     5.400728    -2.474519
 C     1.731522     4.629333    -0.499508
 C     1.408411     3.251170    -2.551046
 H     1.603102     3.093963    -3.612798
 H     1.784008     2.378350    -2.006837
 H     0.321643     3.271245    -2.412748
 H     2.258572     3.852873     0.063713
 H     0.658518     4.485074    -0.328797
 H     2.006606     5.597441    -0.079607
 C     7.204566     3.243184     0.194529
 H     7.301657     4.015673     0.965685
 C     8.507495     2.449111     0.135399
 C     6.060297     2.300779     0.576300
 H     5.089950     2.796294     0.628244
 H     5.984846     1.460818    -0.123807
 H     6.256710     1.876661     1.567068
 H     8.492038     1.695108    -0.659672
 H     8.645552     1.915733     1.083287
 H     9.381784     3.086715    -0.009192
 C     6.025563     7.060999    -2.485633
 C     6.491285     7.813983    -3.343821
 C     6.985936     8.662416    -4.372370
 C     8.188983     8.369816    -5.040653
 C     6.277541     9.820502    -4.743687
 C     8.662441     9.205971    -6.043370
 C     6.757027    10.650579    -5.748149
 C     7.949905    10.348563    -6.402676
 H     8.745844     7.481547    -4.757005
 H     5.350245    10.054666    -4.229677
 H     9.594600     8.965882    -6.547338
 H     6.197376    11.540849    -6.021455
 H     8.323312    11.000891    -7.186703

   79
C
 scf done: -2104.932123
Mn     5.182600     5.829755    -1.217109
 P     7.087837     4.551721    -1.790191
 P     4.078651     4.630744    -2.779570
 O     7.308677     6.347788     1.511702
 O     4.547480     4.201859     1.151690
 O     2.776701     7.473762    -0.872228
 C     6.587447     3.442865    -3.198753
 H     6.848563     3.983391    -4.112191
 H     7.182737     2.522283    -3.194469
 C     6.531147     7.049878     0.915619
 C     4.786881     4.779427     0.170710
 C     3.735434     6.831342    -0.987208
 C     5.091895     3.127415    -3.196206
 H     4.864583     2.388913    -2.419097
 H     4.782165     2.691389    -4.153067
 H     6.393369     6.915169    -0.209622
 C     5.784159     8.216716     1.481720
 H     5.981670     9.073059     0.819038
 H     4.712988     8.009802     1.344292
 C     6.116769     8.524854     2.933510
 H     5.913676     7.635638     3.540647
 H     7.193346     8.709161     3.023544
 C     5.332084     9.717285     3.464494
 H     4.252534     9.538626     3.411484
 H     5.544769    10.623952     2.887449
 H     5.583766     9.921853     4.509339
 C     3.812432     5.549593    -4.402830
 H     3.556800     6.555908    -4.045635
 C     2.695362     5.059801    -5.324727
 C     5.103024     5.669809    -5.213849
 H     5.924676     6.061761    -4.612353
 H     5.385573     4.705731    -5.653485
 H     4.945623     6.368283    -6.043194
 H     2.928685     4.082248    -5.760905
 H     2.597308     5.763087    -6.159630
 H     1.718155     4.996670    -4.840400
 C     8.513768     5.502805    -2.536990
 H     7.959395     6.177582    -3.204288
 C     9.525479     4.726620    -3.383073
 C     9.204291     6.395734    -1.505560
 H     8.507328     7.124257    -1.086170
 H     9.642049     5.829423    -0.677931
 H    10.014225     6.954255    -1.988905
 H    10.215834     4.134472    -2.779042
 H    10.127339     5.441908    -3.955708
 H     9.051466     4.055918    -4.105396
 C     2.369432     3.930252    -2.414251
 H     1.693311     4.725352    -2.755898
 C     2.095282     3.714567    -0.928093
 C     2.044118     2.644921    -3.180915
 H     2.233203     2.715073    -4.253134
 H     2.623331     1.801302    -2.790997
 H     0.985483     2.396249    -3.046623
 H     2.778698     2.982860    -0.486748
 H     1.077198     3.328102    -0.802827
 H     2.171839     4.638510    -0.352924
 C     7.757269     3.390318    -0.474066
 H     7.737185     4.008592     0.432897
 C     9.178111     2.868408    -0.678867
 C     6.813941     2.201844    -0.270450
 H     5.776014     2.496828    -0.113382
 H     6.856853     1.513312    -1.122174
 H     7.125952     1.638234     0.615587
 H     9.270071     2.292572    -1.606592
 H     9.437436     2.195617     0.146894
 H     9.922969     3.666204    -0.695375
 C     5.791869     7.271870    -2.418421
 C     6.166943     8.266785    -3.044010
 C     6.600000     9.403401    -3.786627
 C     7.940831     9.828758    -3.747462
 C     5.696469    10.131053    -4.583186
 C     8.357555    10.936315    -4.474985
 C     6.120603    11.234338    -5.312668
 C     7.451727    11.644028    -5.262739
 H     8.647330     9.277269    -3.133793
 H     4.657785     9.816054    -4.614942
 H     9.397258    11.249299    -4.428367
 H     5.406284    11.781735    -5.921863
 H     7.780150    12.508968    -5.831835

   80
D
scf done: -2180.778584
Mn     5.234180     7.277030    -2.361581
 P     7.035525     5.812856    -1.760867
 P     4.357066     5.404357    -3.465970
 O     3.385426     7.148994    -0.071533
 O     3.315548     9.049726    -3.699007
 C     6.987924     4.472903    -3.044652
 H     7.378642     4.934674    -3.955107
 H     7.643153     3.636146    -2.782215
 C     4.139666     7.151803    -0.956125
 C     4.056386     8.337650    -3.166941
 C     5.558920     3.994726    -3.287023
 H     5.203190     3.414189    -2.428749
 H     5.511275     3.331057    -4.155650
 C     4.118289     5.717962    -5.310424
 H     4.776937     6.578053    -5.457907
 C     2.698339     6.175568    -5.653281
 C     4.620672     4.624072    -6.250558
 H     5.693835     4.451311    -6.125588
 H     4.102444     3.667685    -6.128893
 H     4.468455     4.945621    -7.287533
 H     1.962327     5.367377    -5.611066
 H     2.690393     6.565022    -6.677484
 H     2.356563     6.984992    -5.002206
 C     8.729232     6.608276    -1.952085
 H     8.488957     7.444517    -2.618468
 C     9.794403     5.764645    -2.652762
 C     9.254695     7.195100    -0.641797
 H     8.511705     7.818448    -0.136995
 H     9.585595     6.421494     0.059035
 H    10.123256     7.828750    -0.854009
 H    10.052290     4.855165    -2.102131
 H    10.714077     6.354882    -2.747741
 H     9.491273     5.475200    -3.662016
 C     2.743383     4.565204    -2.977497
 H     1.977572     5.318418    -3.203723
 C     2.636162     4.223432    -1.492185
 C     2.443135     3.302584    -3.791783
 H     2.425132     3.473351    -4.868802
 H     3.176133     2.514872    -3.586977
 H     1.461388     2.908720    -3.504625
 H     3.381086     3.478239    -1.193921
 H     1.652490     3.780239    -1.298828
 H     2.738444     5.090555    -0.842639
 C     7.166224     4.899908    -0.118427
 H     7.430354     5.704599     0.579991
 C     8.260731     3.835089    -0.041199
 C     5.837568     4.305911     0.345534
 H     5.012494     5.019667     0.299523
 H     5.561566     3.433271    -0.255572
 H     5.927184     3.960692     1.382227
 H     8.062071     3.001662    -0.723599
 H     8.297088     3.416528     0.971668
 H     9.253913     4.227566    -0.268182
 C     6.374432     7.368324    -3.988974
 C     7.079323     7.506837    -4.990977
 C     6.322657     9.097370    -2.163943
 C     6.074558     8.805540    -0.976200
 H     6.723615     9.652893    -2.987589
 C     7.871530     7.656504    -6.168132
 C     7.268388     7.743689    -7.436893
 C     9.275228     7.725539    -6.098325
 C     8.038468     7.889307    -8.583686
 C    10.040174     7.870678    -7.249099
 C     9.427913     7.952611    -8.497888
 H     6.185310     7.701666    -7.506104
 H     9.756184     7.668481    -5.126278
 H     7.550300     7.956661    -9.552287
 H    11.122823     7.922977    -7.170241
 H    10.027776     8.067848    -9.395971
 C     6.089354     9.100981     0.436442
 C     5.962601     8.128299     1.436541
 C     6.270519    10.441683     0.823015
 C     6.026091     8.481592     2.779982
 C     6.328927    10.789233     2.165117
 C     6.208871     9.810286     3.150657
 H     5.800040     7.094570     1.156953
 H     6.359484    11.202025     0.053227
 H     5.924258     7.712893     3.540717
 H     6.465980    11.830100     2.444095
 H     6.251743    10.084054     4.200787

   80
 TSDE
scf done: -2180.774345
Mn     5.742536     6.764834    -1.694639
 P     7.488172     5.148003    -1.846745
 P     4.526453     5.203518    -2.929837
 O     4.846086     6.204690     1.054012
 O     3.458233     8.519640    -2.262527
 C     7.030616     4.092084    -3.298009
 H     7.182423     4.731189    -4.174047
 H     7.686978     3.221962    -3.398111
 C     5.178617     6.345037    -0.051698
 C     4.367753     7.841916    -2.024285
 C     5.565255     3.690952    -3.205025
 H     5.395795     3.032063    -2.347410
 H     5.242210     3.147314    -4.096988
 C     4.097383     5.833490    -4.660226
 H     4.794281     6.672507    -4.755841
 C     2.678255     6.396487    -4.770270
 C     4.395348     4.873758    -5.811206
 H     5.447827     4.575935    -5.840369
 H     3.785703     3.964068    -5.784794
 H     4.178839     5.379412    -6.759384
 H     1.912738     5.614132    -4.755035
 H     2.581956     6.923603    -5.726028
 H     2.451074     7.118092    -3.982553
 C     9.191380     5.823571    -2.300889
 H     8.927158     6.821465    -2.669157
 C     9.904304     5.123655    -3.459530
 C    10.132515     5.972453    -1.101395
 H     9.657461     6.424519    -0.224706
 H    10.548867     5.012416    -0.781644
 H    10.977661     6.610911    -1.382171
 H    10.124244     4.070717    -3.257813
 H    10.860172     5.626878    -3.645863
 H     9.327942     5.184706    -4.385288
 C     2.912620     4.469306    -2.314948
 H     2.195354     5.295657    -2.399024
 C     2.960162     4.041443    -0.849818
 C     2.417780     3.305351    -3.177220
 H     2.339660     3.557293    -4.236843
 H     3.076824     2.435479    -3.085232
 H     1.423385     2.992425    -2.838605
 H     3.726772     3.279805    -0.671052
 H     1.996920     3.599411    -0.570209
 H     3.150224     4.874402    -0.173742
 C     7.879050     3.905650    -0.480980
 H     8.397410     4.523714     0.263928
 C     8.818236     2.776313    -0.909410
 C     6.655646     3.305239     0.211563
 H     5.949659     4.058496     0.558938
 H     6.124104     2.607027    -0.443336
 H     6.982806     2.729394     1.085215
 H     8.318592     2.087012    -1.598540
 H     9.116494     2.190059    -0.032299
 H     9.729343     3.131623    -1.393938
 C     6.578127     7.368454    -3.398230
 C     7.146380     7.761040    -4.420727
 C     7.308775     8.017928    -0.875047
 C     6.349581     8.758973    -0.613776
 H     8.367313     7.861182    -0.894058
 C     7.818523     8.216826    -5.592992
 C     8.582287     9.398873    -5.576314
 C     7.745460     7.496555    -6.800215
 C     9.243199     9.836964    -6.716886
 C     8.408543     7.939561    -7.937852
 C     9.161775     9.111238    -7.903944
 H     8.643981     9.966334    -4.652486
 H     7.155657     6.584588    -6.831576
 H     9.826099    10.753544    -6.679823
 H     8.335974     7.366706    -8.858693
 H     9.679107     9.456450    -8.794447
 C     5.493234     9.822170    -0.173668
 C     4.924131     9.793803     1.108629
 C     5.243162    10.916139    -1.015882
 C     4.127737    10.847767     1.538791
 C     4.448656    11.966510    -0.574623
 C     3.889786    11.935700     0.701252
 H     5.110036     8.940321     1.752800
 H     5.675563    10.925882    -2.011417
 H     3.691231    10.820077     2.532979
 H     4.261346    12.810915    -1.231476
 H     3.266859    12.757823     1.041802

   80
E
scf done: -2180.779998
Mn     5.246235     6.403584    -1.346064
 P     7.260506     5.176635    -1.647662
 P     4.341955     4.915151    -2.902308
 O     4.233888     5.167724     1.124238
 O     2.775304     7.988214    -1.482839
 C     7.065803     4.317379    -3.279857
 H     7.196720     5.098508    -4.032883
 H     7.841786     3.561549    -3.436899
 C     4.619509     5.598142     0.114485
 C     3.757722     7.375878    -1.431743
 C     5.670274     3.713631    -3.404382
 H     5.562422     2.859818    -2.727029
 H     5.495021     3.336622    -4.416500
 C     3.753432     5.779057    -4.470923
 H     4.307448     6.720448    -4.409418
 C     2.262932     6.124553    -4.430406
 C     4.152253     5.123506    -5.791266
 H     5.238222     5.022927    -5.880611
 H     3.707471     4.134672    -5.941847
 H     3.819156     5.758911    -6.620110
 H     1.617960     5.248569    -4.550035
 H     2.035584     6.808212    -5.255922
 H     1.981054     6.634202    -3.505196
 C     8.786636     6.268881    -1.819601
 H     8.325229     7.239138    -2.030547
 C     9.699230     5.938496    -3.001017
 C     9.583128     6.416557    -0.522236
 H     8.949363     6.716379     0.316320
 H    10.119486     5.505430    -0.240673
 H    10.333867     7.203454    -0.656660
 H    10.133336     4.935362    -2.942685
 H    10.530708     6.652572    -3.021611
 H     9.176712     6.033027    -3.955743
 C     2.920941     3.749575    -2.499682
 H     2.062548     4.419559    -2.360403
 C     3.112808     2.965414    -1.203226
 C     2.596118     2.771894    -3.632817
 H     2.375345     3.265935    -4.580287
 H     3.420288     2.070358    -3.801922
 H     1.717849     2.175178    -3.360779
 H     3.985056     2.304933    -1.251628
 H     2.238625     2.325097    -1.038435
 H     3.220129     3.605700    -0.329562
 C     7.830523     3.823616    -0.467210
 H     8.127408     4.389124     0.426783
 C     9.040204     3.021508    -0.951606
 C     6.723380     2.858881    -0.046378
 H     5.835306     3.368892     0.325896
 H     6.426463     2.206712    -0.874463
 H     7.091528     2.205331     0.753128
 H     8.778367     2.389760    -1.807293
 H     9.382472     2.351304    -0.154275
 H     9.886648     3.645870    -1.243036
 C     6.038943     7.263828    -2.955177
 C     6.566890     7.800727    -3.931753
 C     6.346376     7.269004     0.272748
 C     6.106661     8.241089    -0.474174
 H     6.688535     6.798449     1.174825
 C     7.211754     8.472700    -5.012879
 C     7.801986     9.735773    -4.816647
 C     7.286654     7.898232    -6.295071
 C     8.441119    10.390195    -5.861973
 C     7.928461     8.558358    -7.335896
 C     8.510015     9.806796    -7.125893
 H     7.743003    10.193283    -3.833662
 H     6.830049     6.927136    -6.464447
 H     8.889399    11.364975    -5.688703
 H     7.974151     8.095546    -8.318183
 H     9.011209    10.321451    -7.940651
 C     6.153204     9.643323    -0.804721
 C     6.948948    10.475477     0.003429
 C     5.432214    10.216812    -1.859880
 C     7.017272    11.840532    -0.238183
 C     5.501347    11.586151    -2.092932
 C     6.291835    12.402217    -1.287827
 H     7.509671    10.034785     0.822463
 H     4.839807     9.579781    -2.504332
 H     7.637363    12.468470     0.395390
 H     4.936262    12.015870    -2.914943
 H     6.344313    13.470607    -1.477002

   80
TSEF
scf done: -2180.764097
Mn     5.340525     6.314965    -1.257959
 P     7.361182     5.081697    -1.553866
 P     4.500238     4.925736    -2.900506
 O     4.717272     5.013738     1.295526
 O     2.658430     7.512999    -1.137754
 C     7.188119     4.244750    -3.199361
 H     7.339471     5.033067    -3.946031
 H     7.959447     3.483727    -3.359670
 C     4.926506     5.452052     0.238867
 C     3.733514     7.078694    -1.196759
 C     5.784320     3.660227    -3.348114
 H     5.642342     2.822102    -2.659509
 H     5.623870     3.274065    -4.358916
 C     4.111400     5.819421    -4.514074
 H     4.771875     6.688237    -4.438593
 C     2.674988     6.347367    -4.547274
 C     4.478770     5.098152    -5.810439
 H     5.548723     4.876752    -5.867279
 H     3.930217     4.163185    -5.960598
 H     4.245710     5.751685    -6.659067
 H     1.937666     5.551325    -4.694022
 H     2.566965     7.043639    -5.386601
 H     2.409573     6.890779    -3.636244
 C     8.933555     6.101267    -1.682059
 H     8.532176     7.054342    -2.043966
 C     9.966808     5.622960    -2.703641
 C     9.572211     6.377254    -0.318979
 H     8.837427     6.742668     0.402518
 H    10.064569     5.498507     0.107653
 H    10.337345     7.153829    -0.430851
 H    10.413528     4.659167    -2.443959
 H    10.783316     6.353567    -2.757309
 H     9.544544     5.534803    -3.708400
 C     2.969689     3.889094    -2.584536
 H     2.168737     4.636044    -2.505545
 C     3.022986     3.131875    -1.259175
 C     2.626033     2.921410    -3.718098
 H     2.469374     3.424091    -4.674038
 H     3.411898     2.170570    -3.855493
 H     1.703461     2.381456    -3.475701
 H     3.819908     2.380138    -1.253376
 H     2.078298     2.596974    -1.109438
 H     3.169429     3.790595    -0.402832
 C     7.812038     3.704216    -0.354980
 H     7.930512     4.245078     0.594330
 C     9.116781     2.966945    -0.664693
 C     6.706894     2.664341    -0.159179
 H     5.724333     3.105170     0.003193
 H     6.651318     1.986075    -1.017566
 H     6.940385     2.048757     0.716636
 H     9.068089     2.459255    -1.634457
 H     9.287164     2.193207     0.093137
 H     9.991512     3.617662    -0.669311
 C     6.185292     7.438539    -2.660813
 C     6.675353     7.933140    -3.687656
 C     6.409430     7.501378     0.016093
 C     6.225332     8.283410    -0.986181
 H     6.608839     7.566230     1.072898
 C     7.184502     8.550879    -4.856702
 C     8.535301     8.411019    -5.233834
 C     6.341086     9.323308    -5.681795
 C     9.016339     9.015496    -6.387143
 C     6.830173     9.920512    -6.834941
 C     8.168520     9.770626    -7.195796
 H     9.199987     7.827329    -4.604253
 H     5.301642     9.450577    -5.395118
 H    10.062123     8.897611    -6.657769
 H     6.163391    10.512546    -7.455950
 H     8.548147    10.241351    -8.097862
 C     6.017985     9.711404    -1.219366
 C     6.798335    10.620087    -0.490633
 C     5.046452    10.207060    -2.096301
 C     6.609044    11.988824    -0.636967
 C     4.850437    11.577479    -2.226673
 C     5.632166    12.474496    -1.503550
 H     7.558146    10.240481     0.186508
 H     4.442328     9.509660    -2.666314
 H     7.228094    12.679291    -0.070754
 H     4.082685    11.946456    -2.901158
 H     5.483228    13.544531    -1.615511

   80
F
scf done: -2180.817405
Mn     5.094744     6.184797    -1.519632
 P     7.260822     5.239494    -1.519402
 P     4.652367     4.607316    -3.134210
 O     4.280547     4.963281     0.978859
 O     2.420438     7.391872    -1.677273
 C     7.376189     4.108215    -2.999527
 H     7.607393     4.750999    -3.858344
 H     8.207300     3.400340    -2.904586
 C     4.593212     5.388176    -0.061637
 C     3.478729     6.919446    -1.640322
 C     6.049695     3.389301    -3.242955
 H     5.869471     2.642324    -2.464227
 H     6.057218     2.861210    -4.201863
 C     4.620640     5.436497    -4.821149
 H     5.265805     6.307924    -4.657700
 C     3.226731     5.982262    -5.138081
 C     5.206542     4.667332    -6.003726
 H     6.248507     4.377967    -5.836739
 H     4.641492     3.762629    -6.246755
 H     5.193929     5.313467    -6.888773
 H     2.523563     5.182042    -5.391900
 H     3.287882     6.655801    -5.999343
 H     2.805818     6.552218    -4.304755
 C     8.654058     6.469364    -1.767765
 H     8.155781     7.237906    -2.373821
 C     9.879477     5.988140    -2.546008
 C     9.048854     7.142266    -0.450788
 H     8.173050     7.470007     0.113149
 H     9.650888     6.487490     0.186239
 H     9.648047     8.034051    -0.662898
 H    10.431743     5.202906    -2.023570
 H    10.566547     6.830591    -2.687088
 H     9.624480     5.610950    -3.540616
 C     3.124435     3.534005    -3.057315
 H     2.301642     4.255171    -3.151032
 C     2.993426     2.857194    -1.692552
 C     3.005598     2.501139    -4.177892
 H     2.999241     2.954209    -5.171605
 H     3.823894     1.773688    -4.141338
 H     2.070260     1.940712    -4.066381
 H     3.806651     2.144295    -1.513984
 H     2.056041     2.291274    -1.652331
 H     2.987873     3.575402    -0.871356
 C     7.769745     4.150758    -0.076270
 H     7.622885     4.805355     0.793114
 C     9.220473     3.667401    -0.093121
 C     6.850311     2.937041     0.081770
 H     5.790339     3.190897     0.055751
 H     7.054938     2.191295    -0.694468
 H     7.048770     2.455886     1.045778
 H     9.436473     3.071937    -0.987323
 H     9.395185     3.018113     0.772719
 H     9.946275     4.479708    -0.042996
 C     6.089869     8.771535    -2.667544
 C     6.116539     8.694439    -3.887695
 C     5.704571     7.784015    -0.546209
 C     6.098853     8.890254    -1.240666
 H     5.733874     7.881146     0.544596
 C     6.113264     8.665857    -5.314605
 C     7.197598     8.126097    -6.027928
 C     5.022220     9.183253    -6.034958
 C     7.186640     8.100578    -7.417395
 C     5.018917     9.155835    -7.424397
 C     6.098151     8.613722    -8.120206
 H     8.048287     7.736187    -5.476513
 H     4.185677     9.605623    -5.487177
 H     8.033525     7.683313    -7.954826
 H     4.170569     9.562647    -7.967439
 H     6.092918     8.595555    -9.206163
 C     6.572352    10.170619    -0.659715
 C     6.250970    10.537014     0.655901
 C     7.364025    11.052051    -1.409734
 C     6.722724    11.723137     1.204151
 C     7.832202    12.241795    -0.861947
 C     7.518853    12.583809     0.450375
 H     5.606147     9.893516     1.247427
 H     7.613465    10.793596    -2.435435
 H     6.454011    11.984692     2.224329
 H     8.446152    12.905041    -1.465843
 H     7.881013    13.514009     0.878750

   80
TSDG
scf done: -2180.768947
Mn     5.009813     7.085115    -2.258846
 P     6.871905     5.718904    -1.638436
 P     4.329196     5.224966    -3.471881
 O     3.316544     6.859217     0.136452
 O     2.746377     8.567393    -3.395810
 C     6.931044     4.406055    -2.948040
 H     7.281344     4.915319    -3.852375
 H     7.650899     3.617198    -2.710018
 C     4.000668     6.882381    -0.804497
 C     3.642502     7.977260    -2.955904
 C     5.535007     3.842165    -3.190754
 H     5.179573     3.293456    -2.312403
 H     5.532723     3.138085    -4.028367
 C     4.346576     5.538434    -5.331446
 H     5.037072     6.384247    -5.396142
 C     2.991195     6.023217    -5.852974
 C     4.926732     4.428140    -6.206473
 H     5.966916     4.206582    -5.949986
 H     4.358473     3.494351    -6.158856
 H     4.921502     4.759310    -7.251327
 H     2.240875     5.227016    -5.885683
 H     3.113996     6.391369    -6.877752
 H     2.587363     6.848079    -5.260077
 C     8.565140     6.547602    -1.720386
 H     8.333269     7.455056    -2.288705
 C     9.632381     5.776746    -2.499481
 C     9.107767     6.988301    -0.359348
 H     8.378766     7.555133     0.223758
 H     9.453393     6.143903     0.245570
 H     9.971951     7.642984    -0.519171
 H     9.898400     4.825196    -2.028130
 H    10.547413     6.379863    -2.542893
 H     9.330779     5.569095    -3.529025
 C     2.676117     4.385711    -3.176320
 H     1.941522     5.133810    -3.502349
 C     2.412338     4.086155    -1.702111
 C     2.475896     3.111122    -3.999070
 H     2.572211     3.272902    -5.073863
 H     3.189970     2.333218    -3.708215
 H     1.472248     2.710660    -3.815607
 H     3.135481     3.369652    -1.297726
 H     1.420328     3.632430    -1.597142
 H     2.436808     4.979114    -1.080042
 C     6.945495     4.775624    -0.010706
 H     7.199224     5.567738     0.705848
 C     8.037445     3.705425     0.043814
 C     5.619033     4.166516     0.439417
 H     4.802994     4.888078     0.455126
 H     5.322734     3.326696    -0.197416
 H     5.730552     3.768215     1.454734
 H     7.798906     2.861807    -0.613117
 H     8.112103     3.305911     1.061987
 H     9.024480     4.079464    -0.235074
 C     6.271312     7.559732    -3.710145
 C     6.991369     7.709464    -4.710922
 C     6.015631     8.910392    -2.460766
 C     6.044372     8.610418    -1.212906
 H     5.888799     9.758810    -3.115748
 C     7.758862     7.966793    -5.872590
 C     7.130679     8.426341    -7.049905
 C     9.156149     7.779812    -5.896546
 C     7.869635     8.679268    -8.196756
 C     9.886731     8.038948    -7.048060
 C     9.250648     8.487158    -8.204699
 H     6.055765     8.581489    -7.042702
 H     9.657190     7.437533    -4.996494
 H     7.365089     9.032928    -9.091825
 H    10.963310     7.891421    -7.043382
 H     9.826250     8.687859    -9.103452
 C     6.341238     9.150676     0.084443
 C     5.952862     8.531921     1.286162
 C     7.093509    10.342567     0.171466
 C     6.279381     9.093572     2.515875
 C     7.424643    10.890990     1.400839
 C     7.016869    10.272134     2.583377
 H     5.381262     7.612143     1.251339
 H     7.416975    10.824867    -0.746496
 H     5.957653     8.600639     3.429282
 H     8.004180    11.809483     1.439219
 H     7.275998    10.703654     3.545726

   80
G
scf done: -2180.817002
Mn     5.245037     6.963626    -1.896503
 P     7.136152     5.563036    -1.586423
 P     4.550970     5.327957    -3.367706
 O     4.059507     6.103521     0.609889
 O     2.851723     8.593183    -2.377618
 C     7.107823     4.313724    -2.970206
 H     7.526818     4.827688    -3.845029
 H     7.763203     3.461006    -2.757747
 C     4.519711     6.413803    -0.416310
 C     3.808397     7.956384    -2.213897
 C     5.682806     3.857205    -3.283348
 H     5.300024     3.218156    -2.482402
 H     5.651808     3.269231    -4.205806
 C     4.730088     5.971507    -5.125801
 H     5.514293     6.726964    -5.009276
 C     3.473824     6.718435    -5.579957
 C     5.215055     4.987607    -6.188961
 H     6.186379     4.552251    -5.937827
 H     4.510436     4.169515    -6.367078
 H     5.348137     5.524511    -7.134998
 H     2.644414     6.037154    -5.796988
 H     3.695453     7.267190    -6.501878
 H     3.130968     7.446104    -4.839238
 C     8.813134     6.376666    -1.761937
 H     8.589063     7.159986    -2.496247
 C     9.953683     5.531035    -2.330597
 C     9.218882     7.087472    -0.469784
 H     8.389580     7.652888    -0.039238
 H     9.585385     6.390665     0.289898
 H    10.029249     7.794488    -0.679465
 H    10.262980     4.726395    -1.659175
 H    10.827419     6.173567    -2.491540
 H     9.702028     5.081181    -3.295684
 C     2.839289     4.582678    -3.282951
 H     2.179474     5.435646    -3.490827
 C     2.515725     4.078159    -1.876872
 C     2.569892     3.487536    -4.314666
 H     2.688425     3.835747    -5.342825
 H     3.233313     2.628154    -4.168602
 H     1.541514     3.123647    -4.207127
 H     3.145147     3.224982    -1.598889
 H     1.476247     3.733460    -1.841544
 H     2.639707     4.851319    -1.117539
 C     7.221542     4.515338    -0.027354
 H     7.108835     5.253909     0.777204
 C     8.526027     3.745114     0.182772
 C     6.058903     3.523586     0.073661
 H     5.087071     3.969963    -0.135505
 H     6.214111     2.677329    -0.604826
 H     6.019584     3.116218     1.089725
 H     8.722560     3.054164    -0.644835
 H     8.443336     3.139146     1.092601
 H     9.396561     4.390978     0.300166
 C     7.036415     8.777689    -3.481084
 C     7.283940     8.402458    -4.619957
 C     6.843379     9.292701    -2.174056
 C     6.134251     8.628083    -1.215070
 H     7.250471    10.292312    -1.998632
 C     7.546500     7.995620    -5.961258
 C     6.820046     8.551653    -7.029719
 C     8.528824     7.030764    -6.245802
 C     7.068241     8.149610    -8.336547
 C     8.769345     6.631132    -7.554832
 C     8.040371     7.187160    -8.604129
 H     6.064327     9.301033    -6.815408
 H     9.106616     6.611404    -5.427232
 H     6.501207     8.591092    -9.151239
 H     9.533667     5.886403    -7.758415
 H     8.232173     6.875321    -9.626665
 C     6.023975     9.297082     0.098485
 C     4.817297     9.319389     0.816011
 C     7.126998     9.957787     0.670261
 C     4.713463     9.981522     2.033886
 C     7.029662    10.604151     1.897724
 C     5.819955    10.622098     2.586569
 H     3.943999     8.828551     0.401288
 H     8.076300     9.951773     0.141350
 H     3.761089     9.991882     2.557073
 H     7.903360    11.096747     2.316779
 H     5.740736    11.126805     3.545324

   74
H
scf done: -1952.339610
Mn     5.190146     6.393544    -1.385974
 P     7.248305     5.223004    -1.508585
 P     4.461631     4.893090    -3.006653
 O     3.971180     5.160738     0.987606
 O     2.776662     8.012041    -1.814038
 C     7.214225     4.369502    -3.155722
 H     7.373742     5.167294    -3.886979
 H     8.026551     3.643119    -3.260579
 C     4.445817     5.587831     0.012998
 C     3.727266     7.371970    -1.638325
 C     5.854335     3.723703    -3.399381
 H     5.716188     2.863555    -2.736070
 H     5.776881     3.346894    -4.423829
 C     3.994404     5.741174    -4.624964
 H     4.513060     6.697766    -4.510076
 C     2.497249     6.044147    -4.721658
 C     4.535494     5.103868    -5.902992
 H     5.629232     5.069543    -5.903800
 H     4.161536     4.090576    -6.081145
 H     4.235371     5.715598    -6.761907
 H     1.888626     5.151299    -4.896296
 H     2.326362     6.721187    -5.566289
 H     2.119878     6.547253    -3.827204
 C     8.766142     6.338540    -1.571295
 H     8.306495     7.285530    -1.875814
 C     9.811949     5.979264    -2.627437
 C     9.418282     6.557647    -0.205346
 H     8.694211     6.879133     0.546657
 H     9.934882     5.668051     0.168668
 H    10.167759     7.352729    -0.291101
 H    10.267867     4.997641    -2.466703
 H    10.620823     6.719512    -2.599137
 H     9.396314     5.995862    -3.637890
 C     3.039866     3.692386    -2.732347
 H     2.156687     4.341746    -2.676606
 C     3.129944     2.918114    -1.418824
 C     2.844783     2.702230    -3.884550
 H     2.703763     3.186642    -4.852154
 H     3.696955     2.019205    -3.970029
 H     1.958339     2.086617    -3.692508
 H     4.021163     2.282402    -1.381567
 H     2.262163     2.253910    -1.332697
 H     3.137965     3.564993    -0.543280
 C     7.748159     3.889211    -0.276724
 H     7.949026     4.468774     0.635203
 C     9.016755     3.113807    -0.636685
 C     6.629596     2.901931     0.054365
 H     5.699999     3.394197     0.339710
 H     6.422548     2.234032    -0.788577
 H     6.940169     2.265822     0.891573
 H     8.873859     2.513254    -1.541579
 H     9.266063     2.417204     0.172511
 H     9.883986     3.757399    -0.794270
 C     6.075481     7.335864    -2.915685
 C     6.592521     7.950358    -3.849995
 C     6.131766     7.347775     0.341597
 C     5.913521     8.311067    -0.407873
 H     6.440588     6.855099     1.241740
 H     6.492453     9.441458    -5.386428
 H     8.363845     7.007106    -5.758975
 H     8.018711     8.323365    -6.978298
 H     8.891457    10.049824    -5.348544
 H     9.227525     8.724051    -4.134471
 C     7.156170     8.696482    -4.948717
 C     8.107470     8.047775    -5.931613
 C     8.623214     9.069050    -4.967198
 H     5.959071     9.756209    -1.973313
 H     6.463344    10.595945     0.984929
 H     6.585982    11.676747    -0.485305
 H     4.148812    11.183595    -1.021942
 H     4.059462    10.106635     0.453430
 C     5.760683     9.654749    -0.911166
 C     6.108513    10.822354    -0.015372
 C     4.676056    10.535115    -0.329710

   74
TSHI
scf done: -1952.323486
Mn     5.200117     6.300260    -1.256757
 P     7.284013     5.167604    -1.495817
 P     4.486577     4.904118    -2.948272
 O     4.451967     4.937329     1.223700
 O     2.529671     7.521589    -1.275881
 C     7.212146     4.359902    -3.164891
 H     7.343756     5.174602    -3.886326
 H     8.027593     3.644929    -3.318155
 C     4.721147     5.397609     0.187695
 C     3.597746     7.061664    -1.277944
 C     5.845533     3.709133    -3.373458
 H     5.721535     2.854503    -2.701600
 H     5.740017     3.329379    -4.394180
 C     4.105796     5.804276    -4.559407
 H     4.706569     6.710814    -4.436281
 C     2.642807     6.246320    -4.640894
 C     4.569618     5.136858    -5.852877
 H     5.653328     4.984568    -5.869057
 H     4.090973     4.171082    -6.042903
 H     4.327268     5.790235    -6.699518
 H     1.959513     5.411990    -4.830264
 H     2.525635     6.952916    -5.470457
 H     2.313989     6.756684    -3.731465
 C     8.799648     6.277085    -1.547063
 H     8.350339     7.221044    -1.875155
 C     9.880012     5.910308    -2.564932
 C     9.388253     6.527392    -0.157165
 H     8.616237     6.823967     0.557418
 H     9.915418     5.657932     0.246916
 H    10.113601     7.347153    -0.214553
 H    10.349267     4.942381    -2.367814
 H    10.674233     6.666533    -2.536231
 H     9.491233     5.889918    -3.586999
 C     3.004967     3.778847    -2.708631
 H     2.161688     4.478979    -2.643137
 C     3.056227     2.997062    -1.397426
 C     2.751083     2.815338    -3.870099
 H     2.602084     3.324819    -4.823877
 H     3.578537     2.107324    -3.990386
 H     1.849484     2.225067    -3.669091
 H     3.899587     2.297901    -1.374454
 H     2.142850     2.399987    -1.294678
 H     3.129139     3.645215    -0.524407
 C     7.784874     3.788367    -0.317954
 H     7.884517     4.320425     0.638305
 C     9.116356     3.104352    -0.634964
 C     6.715266     2.710118    -0.134098
 H     5.722124     3.117957     0.049960
 H     6.668123     2.050178    -1.007182
 H     6.978439     2.081110     0.723899
 H     9.083361     2.595679    -1.604868
 H     9.322634     2.337234     0.120849
 H     9.964308     3.790126    -0.643442
 C     6.044656     7.515764    -2.620913
 C     6.516763     8.051482    -3.631302
 C     6.116459     7.522967     0.103471
 C     6.113433     8.342404    -0.874953
 H     6.277470     7.524857     1.168891
 H     6.371079     9.515487    -5.182548
 H     8.078751     6.975702    -5.645178
 H     7.708744     8.289108    -6.862157
 H     8.796370     9.991171    -5.337653
 H     9.157154     8.665893    -4.129558
 C     7.026996     8.743325    -4.782247
 C     7.868863     8.025979    -5.820985
 C     8.510520     9.030080    -4.921158
 H     6.612032    10.095930    -2.040381
 H     5.754925    10.337011     0.943848
 H     6.363024    11.687808    -0.127634
 H     4.440225    11.250885    -1.729152
 H     3.861424     9.897549    -0.643339
 C     6.013931     9.768405    -1.195086
 C     5.830452    10.744064    -0.058871
 C     4.698326    10.487072    -1.002030

   74
I
scf done: -1952.373623
Mn     5.107656     6.104837    -1.361194
 P     7.226346     5.076337    -1.503430
 P     4.535513     4.643117    -3.033961
 O     4.344159     4.782305     1.101573
 O     2.492084     7.438209    -1.325684
 C     7.232881     4.019040    -3.043975
 H     7.452247     4.696454    -3.879446
 H     8.035364     3.272138    -3.024929
 C     4.632973     5.249474     0.071396
 C     3.526524     6.913714    -1.365086
 C     5.866716     3.367771    -3.263063
 H     5.688214     2.590420    -2.513977
 H     5.813113     2.886146    -4.244759
 C     4.483382     5.546515    -4.682658
 H     5.223090     6.340986    -4.524647
 C     3.131204     6.234790    -4.881571
 C     4.911207     4.774232    -5.929848
 H     5.939159     4.406556    -5.858555
 H     4.263427     3.920249    -6.145772
 H     4.869814     5.441570    -6.798954
 H     2.336320     5.514954    -5.103237
 H     3.188440     6.924489    -5.731383
 H     2.828989     6.815401    -4.005572
 C     8.672816     6.245284    -1.742868
 H     8.194146     7.066938    -2.293030
 C     9.845901     5.741614    -2.584986
 C     9.141208     6.829197    -0.407744
 H     8.303244     7.234542     0.163827
 H     9.663656     6.092522     0.209882
 H     9.840705     7.651509    -0.595485
 H    10.383378     4.915520    -2.112619
 H    10.563657     6.558554    -2.724892
 H     9.536706     5.411476    -3.580919
 C     2.954789     3.648831    -2.937237
 H     2.173301     4.420342    -2.913568
 C     2.877218     2.873547    -1.621327
 C     2.688430     2.715581    -4.118393
 H     2.591879     3.249824    -5.066070
 H     3.480794     1.967054    -4.228740
 H     1.751202     2.171387    -3.953913
 H     3.642617     2.090869    -1.567857
 H     1.903893     2.376078    -1.545949
 H     2.992407     3.520247    -0.750468
 C     7.736312     3.886777    -0.142827
 H     7.648990     4.496543     0.766345
 C     9.161196     3.340402    -0.239578
 C     6.769190     2.706636    -0.013912
 H     5.721147     3.006497     0.002023
 H     6.919541     1.989962    -0.829133
 H     6.972364     2.172983     0.921027
 H     9.320463     2.798282    -1.178375
 H     9.332264     2.627006     0.575110
 H     9.926473     4.113484    -0.161425
 C     6.162817     8.655091    -2.439641
 C     6.159462     8.651140    -3.661855
 C     5.817156     7.631584    -0.320333
 C     6.224466     8.726748    -1.009668
 H     5.870781     7.711917     0.771046
 H     5.169354     8.773235    -5.558981
 H     7.954277     7.421944    -5.350635
 H     6.899374     7.531399    -6.843144
 H     6.961065    10.055906    -6.682499
 H     8.014855     9.926636    -5.192240
 C     6.153791     8.712629    -5.096882
 C     7.210398     7.984128    -5.906448
 C     7.249444     9.473752    -5.812992
 H     7.776382    10.244027    -0.725576
 H     5.620717     9.865191     1.472735
 H     7.089529    10.945160     1.557066
 H     6.255897    12.189733    -0.496973
 H     4.807193    11.074156    -0.558313
 C     6.751791    10.006968    -0.436184
 C     6.341086    10.469588     0.930185
 C     5.849758    11.204982    -0.284035

   74
J
scf done: -1952.338275
Mn     5.090943     7.322031    -2.371773
 P     6.890697     5.865446    -1.803488
 P     4.245762     5.497232    -3.552465
 O     3.322120     7.086914    -0.031809
 O     3.172305     9.150468    -3.630813
 C     6.858461     4.552199    -3.114254
 H     7.242630     5.046857    -4.010953
 H     7.522371     3.715054    -2.875252
 C     4.027473     7.131754    -0.958341
 C     3.914785     8.413277    -3.133156
 C     5.432495     4.074054    -3.373008
 H     5.067918     3.486887    -2.523030
 H     5.392405     3.418365    -4.248135
 C     4.081271     5.846604    -5.397302
 H     4.772059     6.687896    -5.504921
 C     2.687269     6.353538    -5.774439
 C     4.577483     4.755570    -6.344013
 H     5.641879     4.549710    -6.194532
 H     4.031314     3.811380    -6.254213
 H     4.461815     5.100524    -7.378261
 H     1.926166     5.567359    -5.766325
 H     2.720490     6.759746    -6.791626
 H     2.351452     7.161738    -5.118811
 C     8.588295     6.662771    -1.969832
 H     8.347873     7.512799    -2.618867
 C     9.653775     5.833758    -2.687429
 C     9.119557     7.222000    -0.649853
 H     8.386591     7.856055    -0.144464
 H     9.433534     6.435760     0.044708
 H    10.000636     7.841992    -0.851795
 H     9.909701     4.910346    -2.159178
 H    10.574547     6.424389    -2.768898
 H     9.350729     5.567966    -3.703292
 C     2.611354     4.658820    -3.137014
 H     1.859463     5.426402    -3.362884
 C     2.464276     4.283158    -1.663361
 C     2.319401     3.421865    -3.991684
 H     2.315394     3.626153    -5.063164
 H     3.048729     2.626839    -3.801795
 H     1.333261     3.021126    -3.729650
 H     3.197500     3.526768    -1.363117
 H     1.473220     3.843099    -1.502767
 H     2.559588     5.135230    -0.993368
 C     7.010436     4.929185    -0.173760
 H     7.254898     5.727606     0.540499
 C     8.117032     3.876418    -0.102015
 C     5.684648     4.313057     0.268890
 H     4.862253     5.029545     0.258344
 H     5.407746     3.465147    -0.366297
 H     5.780590     3.925817     1.290167
 H     7.928988     3.050580    -0.796738
 H     8.153003     3.444201     0.905158
 H     9.107401     4.280726    -0.320582
 C     6.266540     7.533984    -3.979744
 C     6.979040     7.748560    -4.960539
 C     6.179613     9.181973    -2.017361
 C     5.971114     8.755999    -0.872171
 H     6.521257     9.789544    -2.828251
 H     7.327266     8.751631    -6.819683
 H     8.592460     5.969514    -6.339403
 H     8.640943     6.944612    -7.884111
 H     9.794261     8.827512    -6.648546
 H     9.737601     7.841837    -5.109217
 C     7.769719     8.030373    -6.133462
 C     8.599087     6.953105    -6.798968
 C     9.281330     8.066616    -6.067812
 H     5.964092     7.741518     1.030431
 H     4.548005    10.462633     0.696314
 H     4.562544     9.409774     2.192971
 H     7.093842     9.588475     2.271337
 H     7.055040    10.639166     0.774106
 C     5.930051     8.727679     0.575962
 C     5.090756     9.750123     1.308261
 C     6.580658     9.852692     1.351748

   74
TSJK
scf done: -1952.323639
Mn     4.993035     7.163828    -2.160199
 P     6.867568     5.730733    -1.750897
 P     4.239402     5.449746    -3.510599
 O     3.733457     6.664610     0.435912
 O     2.643432     8.736912    -2.951344
 C     6.849638     4.524067    -3.158288
 H     7.187335     5.100158    -4.027345
 H     7.549844     3.695015    -3.010628
 C     4.196286     6.783594    -0.626825
 C     3.579592     8.119931    -2.648431
 C     5.427411     4.022560    -3.404562
 H     5.088396     3.402663    -2.568170
 H     5.378830     3.398918    -4.302032
 C     4.170762     5.909182    -5.337767
 H     4.876778     6.744785    -5.367162
 C     2.802255     6.461256    -5.743190
 C     4.678477     4.866195    -6.331849
 H     5.725471     4.604709    -6.150075
 H     4.094031     3.940905    -6.330914
 H     4.625124     5.281754    -7.345173
 H     2.032871     5.684149    -5.798043
 H     2.877308     6.911758    -6.739456
 H     2.452522     7.241123    -5.061055
 C     8.550548     6.562332    -1.833953
 H     8.312527     7.446729    -2.435591
 C     9.650445     5.794022    -2.567444
 C     9.026252     7.072401    -0.472409
 H     8.257722     7.664088     0.031522
 H     9.338665     6.267539     0.200427
 H     9.895002     7.724862    -0.617910
 H     9.920591     4.853830    -2.078357
 H    10.557222     6.410389    -2.604894
 H     9.372911     5.565320    -3.600234
 C     2.581897     4.620883    -3.207501
 H     1.853849     5.400597    -3.466746
 C     2.358118     4.253155    -1.742764
 C     2.324542     3.399164    -4.091755
 H     2.380773     3.623626    -5.158619
 H     3.036109     2.594336    -3.877458
 H     1.321911     3.003525    -3.891843
 H     3.076697     3.501411    -1.398495
 H     1.358535     3.819197    -1.624862
 H     2.427480     5.116068    -1.081006
 C     6.982835     4.662119    -0.204261
 H     7.101682     5.410266     0.591770
 C     8.181359     3.712582    -0.160716
 C     5.713503     3.866319     0.104130
 H     4.806749     4.468468     0.057152
 H     5.605651     3.014712    -0.576187
 H     5.783293     3.452954     1.116943
 H     8.129089     2.967978    -0.962767
 H     8.179274     3.161190     0.787154
 H     9.141600     4.224191    -0.238644
 C     6.208090     7.767083    -3.641953
 C     6.877043     7.894238    -4.674758
 C     6.162534     9.001021    -2.242498
 C     5.958560     8.622055    -1.037996
 H     6.261654     9.890831    -2.842059
 H     7.205131     8.897147    -6.531610
 H     8.406291     6.075668    -6.108056
 H     8.445935     7.069992    -7.641309
 H     9.676703     8.904770    -6.406644
 H     9.626549     7.899382    -4.879757
 C     7.642142     8.157934    -5.861247
 C     8.432074     7.064371    -6.555579
 C     9.158692     8.146961    -5.826805
 H     5.867624     8.295326     1.103915
 H     4.898242    10.957575    -0.112613
 H     4.803318    10.452923     1.644549
 H     7.321510    10.226143     1.705905
 H     7.405746    10.727724    -0.051071
 C     5.980481     9.067650     0.346527
 C     5.342758    10.398158     0.703877
 C     6.827966    10.258244     0.738993

   74
K
scf done: -1952.376723
Mn     5.020695     6.970604    -2.004739
 P     6.877281     5.550321    -1.626449
 P     4.324921     5.305901    -3.427442
 O     3.655871     6.321324     0.466813
 O     2.772146     8.751418    -2.635084
 C     6.772314     4.155898    -2.865562
 H     7.220049     4.535069    -3.792584
 H     7.372049     3.292626    -2.555139
 C     4.185834     6.520480    -0.555960
 C     3.666611     8.048198    -2.409119
 C     5.317522     3.766190    -3.128361
 H     4.886162     3.278813    -2.248765
 H     5.242813     3.058126    -3.960243
 C     4.714996     5.748280    -5.211699
 H     5.619740     6.357231    -5.097348
 C     3.636078     6.668129    -5.786487
 C     5.059479     4.608248    -6.169437
 H     5.924442     4.029309    -5.831741
 H     4.230732     3.912254    -6.322021
 H     5.317753     5.027371    -7.149230
 H     2.698554     6.133704    -5.971947
 H     3.970418     7.076567    -6.746852
 H     3.421381     7.511882    -5.124442
 C     8.551405     6.329184    -1.959168
 H     8.293776     7.063821    -2.733659
 C     9.644535     5.420578    -2.523945
 C     9.048443     7.124984    -0.749890
 H     8.271859     7.780995    -0.351880
 H     9.405461     6.476499     0.055797
 H     9.889313     7.758317    -1.054116
 H     9.955419     4.644543    -1.820117
 H    10.529539     6.025812    -2.753078
 H     9.343668     4.927076    -3.452522
 C     2.545681     4.728234    -3.416900
 H     1.984349     5.636960    -3.673407
 C     2.115915     4.302877    -2.012020
 C     2.198355     3.634819    -4.427247
 H     2.335963     3.955204    -5.461974
 H     2.796943     2.731504    -4.267111
 H     1.146236     3.349394    -4.312265
 H     2.656574     3.410103    -1.677471
 H     1.049942     4.049462    -2.017429
 H     2.269634     5.089149    -1.272344
 C     7.033906     4.661173     0.022360
 H     7.010672     5.480717     0.753141
 C     8.319022     3.856520     0.224177
 C     5.838375     3.744978     0.297302
 H     4.875063     4.234520     0.154051
 H     5.879346     2.851661    -0.335964
 H     5.879321     3.400001     1.336455
 H     8.426229     3.070626    -0.532041
 H     8.282714     3.357178     1.199560
 H     9.220835     4.469496     0.205539
 C     6.666688     8.881135    -3.448075
 C     6.785756     8.616338    -4.637305
 C     6.628742     9.276750    -2.084861
 C     5.934779     8.541720    -1.174318
 H     7.181560    10.187625    -1.838610
 H     6.057054     8.556685    -6.655097
 H     8.397918     6.709331    -5.801850
 H     7.565637     6.741614    -7.432584
 H     8.210821     9.172339    -7.698345
 H     9.039557     9.122287    -6.067711
 C     6.941857     8.380851    -6.044733
 C     7.874482     7.295222    -6.550871
 C     8.258516     8.728586    -6.708929
 H     5.492523     8.222848     0.936578
 H     5.103556    11.004925    -0.310554
 H     4.608060    10.482316     1.374188
 H     7.017229     9.906064     1.887636
 H     7.502834    10.476630     0.224915
 C     5.831794     8.983373     0.238243
 C     5.306127    10.373225     0.549163
 C     6.728375    10.040310     0.849024

   80
TSGL
scf done: -2180.799456
Mn     5.506883     6.765980    -2.040809
 P     6.915185     5.224964    -0.886892
 P     5.149966     4.953789    -3.475739
 O     3.582276     6.675978     0.133410
 O     3.424494     8.118000    -3.625786
 C     7.121736     3.732462    -1.981752
 H     7.899997     4.000482    -2.706359
 H     7.497055     2.872652    -1.415092
 C     4.338202     6.658031    -0.759370
 C     4.288389     7.617063    -3.037624
 C     5.835280     3.403436    -2.726234
 H     5.071585     3.031134    -2.037489
 H     6.001383     2.626565    -3.478872
 C     6.031374     5.149387    -5.127525
 H     6.811640     5.881421    -4.887226
 C     5.126151     5.811961    -6.167713
 C     6.705074     3.899993    -5.691727
 H     7.460519     3.487417    -5.015732
 H     5.990222     3.104167    -5.923988
 H     7.216698     4.158783    -6.625795
 H     4.365469     5.123302    -6.549836
 H     5.730110     6.144186    -7.017879
 H     4.625083     6.699431    -5.774361
 C     8.697897     5.770806    -0.638322
 H     8.832040     6.431986    -1.503990
 C     9.779836     4.691043    -0.722909
 C     8.881876     6.621705     0.620423
 H     8.097203     7.368977     0.742233
 H     8.908768     6.007582     1.525098
 H     9.837486     7.154500     0.564704
 H     9.708119     3.957979     0.084561
 H    10.762690     5.169634    -0.640023
 H     9.767535     4.149038    -1.671759
 C     3.393897     4.468254    -3.904575
 H     3.038226     5.294339    -4.533365
 C     2.509342     4.421060    -2.659430
 C     3.274564     3.163420    -4.692575
 H     3.836860     3.178699    -5.629121
 H     3.621477     2.307591    -4.103293
 H     2.224031     2.977065    -4.943760
 H     2.816564     3.622928    -1.973570
 H     1.474217     4.212753    -2.952175
 H     2.523802     5.362724    -2.108187
 C     6.355865     4.498474     0.754008
 H     6.168029     5.387031     1.371868
 C     7.367154     3.601986     1.469513
 C     5.038260     3.729529     0.617134
 H     4.272816     4.276014     0.065289
 H     5.204815     2.762749     0.129365
 H     4.636284     3.519623     1.614291
 H     7.635767     2.732910     0.858705
 H     6.919188     3.216322     2.392766
 H     8.286597     4.119216     1.745564
 C     6.774010     8.454393    -4.118295
 C     6.526288     8.775130    -5.273208
 C     7.185949     8.164222    -2.805203
 C     6.435317     8.266197    -1.601078
 H     8.276657     8.157833    -2.690876
 C     6.175090     9.178865    -6.585151
 C     4.858337     9.587049    -6.878324
 C     7.123381     9.179595    -7.626322
 C     4.511802     9.979084    -8.164085
 C     6.764011     9.571584    -8.909225
 C     5.458728     9.973476    -9.187482
 H     4.120792     9.588402    -6.081290
 H     8.142255     8.871821    -7.410937
 H     3.491637    10.292157    -8.369743
 H     7.510580     9.565896    -9.699007
 H     5.182287    10.280560   -10.191888
 C     6.814197     9.127476    -0.489635
 C     6.125870     9.061423     0.736576
 C     7.833399    10.088389    -0.628631
 C     6.469254     9.896949     1.790765
 C     8.186246    10.912857     0.431638
 C     7.507227    10.817522     1.645396
 H     5.313666     8.350221     0.843636
 H     8.334542    10.185806    -1.587267
 H     5.925134     9.835341     2.729043
 H     8.980897    11.643557     0.308981
 H     7.774764    11.471075     2.471124

   80
L
scf done: -2180.809318
Mn     5.565166     6.427688    -1.672862
 P     7.107419     4.844554    -0.884617
 P     5.043426     4.781389    -3.213092
 O     4.115542     6.259494     0.853391
 O     3.227798     7.940415    -2.605188
 C     7.254576     3.477127    -2.137947
 H     7.956080     3.839773    -2.900539
 H     7.694233     2.572958    -1.701317
 C     4.677702     6.253306    -0.170843
 C     4.165114     7.351189    -2.260139
 C     5.897329     3.188385    -2.778246
 H     5.245362     2.672037    -2.068172
 H     6.003706     2.535233    -3.650078
 C     5.676536     5.213821    -4.928244
 H     6.532615     5.856917    -4.697355
 C     4.672476     6.095104    -5.673519
 C     6.178890     4.061410    -5.795940
 H     7.025148     3.537763    -5.340365
 H     5.405318     3.320547    -6.017926
 H     6.529910     4.462522    -6.753655
 H     3.799300     5.528814    -6.015373
 H     5.154278     6.530291    -6.555098
 H     4.325706     6.929163    -5.057515
 C     8.870173     5.427784    -0.623592
 H     9.027606     6.100345    -1.475078
 C     9.983921     4.381957    -0.701955
 C     8.963521     6.304027     0.627361
 H     8.191222     7.079215     0.624659
 H     8.862265     5.724822     1.550328
 H     9.938956     6.801375     0.659249
 H     9.960271     3.667863     0.122819
 H    10.954255     4.890902    -0.665238
 H     9.952870     3.815521    -1.637109
 C     3.256559     4.279966    -3.450574
 H     2.795661     5.190936    -3.855388
 C     2.584307     3.983297    -2.110531
 C     3.022563     3.133095    -4.433001
 H     3.375503     3.363176    -5.440631
 H     3.515678     2.212572    -4.101639
 H     1.950086     2.917440    -4.502949
 H     2.966249     3.057810    -1.664371
 H     1.507557     3.846683    -2.259833
 H     2.728730     4.793024    -1.391390
 C     6.637119     3.979699     0.716626
 H     6.429934     4.817833     1.394499
 C     7.699289     3.086167     1.357088
 C     5.344646     3.173901     0.566149
 H     4.561859     3.723568     0.041775
 H     5.533504     2.234739     0.033756
 H     4.960155     2.912208     1.557579
 H     8.022984     2.287344     0.680351
 H     7.272849     2.601631     2.243135
 H     8.583213     3.635790     1.683813
 C     7.046497     8.210989    -3.958163
 C     6.962565     8.777200    -5.037627
 C     7.134603     7.527562    -2.718226
 C     6.457457     7.985280    -1.541260
 H     8.008681     6.890817    -2.631342
 C     6.848354     9.449700    -6.282643
 C     5.839233    10.409314    -6.488296
 C     7.737310     9.174754    -7.338491
 C     5.728547    11.066257    -7.706470
 C     7.616898     9.835872    -8.553809
 C     6.613956    10.784375    -8.745509
 H     5.149705    10.626991    -5.678445
 H     8.521659     8.439103    -7.187802
 H     4.943525    11.804377    -7.846631
 H     8.312937     9.610760    -9.357370
 H     6.523403    11.300361    -9.696912
 C     6.325641     9.348092    -1.056544
 C     5.419557     9.645636    -0.022499
 C     7.128682    10.385539    -1.565316
 C     5.305763    10.937701     0.470973
 C     7.016263    11.676558    -1.066894
 C     6.103455    11.956078    -0.050542
 H     4.813130     8.843729     0.386890
 H     7.830098    10.161918    -2.363141
 H     4.598712    11.153704     1.266894
 H     7.638740    12.469587    -1.471726
 H     6.016291    12.967058     0.338220

   94
M
scf done: -2488.831810
Mn    -0.901881    -0.183663     1.403043
 P     0.998375    -1.107708     2.485818
 P    -1.333901    -2.406949     1.014780
 O    -2.328336    -0.003211     3.924108
 O    -3.338464     0.502161    -0.091627
 C     0.254334    -2.579309     3.334722
 H     0.991530    -3.155635     3.904455
 H    -0.475460    -2.182964     4.047716
 C    -1.777776    -0.106791     2.900742
 C    -2.366390     0.264409     0.493599
 C    -0.452711    -3.457737     2.294217
 H    -1.177585    -4.114930     2.785269
 H     0.264302    -4.113760     1.792201
 C    -0.695733    -2.935704    -0.680640
 H     0.129921    -2.231833    -0.853876
 C    -1.739728    -2.626217    -1.758053
 C    -0.127968    -4.346581    -0.832130
 H     0.737611    -4.519470    -0.184848
 H    -0.864313    -5.126313    -0.619107
 H     0.214892    -4.484896    -1.863935
 H    -2.578833    -3.328229    -1.731425
 H    -1.275145    -2.703867    -2.746267
 H    -2.139838    -1.612473    -1.662488
 C     2.315312    -1.925643     1.404138
 H     1.719875    -2.298507     0.560684
 C     3.044692    -3.132533     2.001054
 C     3.314588    -0.922117     0.826618
 H     2.831783    -0.186594     0.179045
 H     3.864829    -0.388052     1.608441
 H     4.054137    -1.451247     0.214839
 H     3.717917    -2.855361     2.814677
 H     3.656761    -3.598951     1.220012
 H     2.365531    -3.900807     2.379743
 C    -3.096596    -3.034661     1.076733
 H    -3.596046    -2.482064     0.270676
 C    -3.775114    -2.646827     2.390706
 C    -3.259723    -4.532831     0.816704
 H    -2.898660    -4.835760    -0.168104
 H    -2.738694    -5.136428     1.568026
 H    -4.321269    -4.799782     0.872457
 H    -3.257385    -3.067789     3.260526
 H    -4.797665    -3.040054     2.401825
 H    -3.832902    -1.566592     2.526582
 C     1.899718    -0.137714     3.803431
 H     2.351145     0.690137     3.240492
 C     3.004410    -0.878402     4.556009
 C     0.897655     0.481999     4.778174
 H     0.175046     1.113626     4.259491
 H     0.348871    -0.277415     5.345471
 H     1.434956     1.106908     5.499641
 H     2.633449    -1.788723     5.039043
 H     3.400621    -0.231337     5.346798
 H     3.843072    -1.150083     3.911216
 C     1.526153     3.325631     0.805447
 C     1.994592     4.421944     0.549187
 C     1.016595     2.034847     1.095047
 C    -0.281222     1.723298     1.403949
 H     1.760595     1.240901     1.056713
 C     2.463837     5.730788     0.263270
 C     1.573063     6.819646     0.295692
 C     3.812419     5.968460    -0.055055
 C     2.024054     8.103096     0.018524
 C     4.253316     7.256014    -0.331619
 C     3.363536     8.328021    -0.295800
 H     0.531385     6.635438     0.540681
 H     4.503211     5.131349    -0.081246
 H     1.325709     8.934906     0.048265
 H     5.298432     7.424939    -0.576079
 H     3.712199     9.333868    -0.511619
 C    -1.243792     2.852907     1.483647
 C    -1.540040     3.633944     0.356047
 C    -1.903505     3.159673     2.681967
 C    -2.459786     4.675818     0.423224
 C    -2.809102     4.213645     2.754514
 C    -3.096411     4.975522     1.625148
 H    -1.043081     3.414774    -0.585060
 H    -1.702046     2.566940     3.568953
 H    -2.677967     5.257007    -0.469160
 H    -3.297878     4.435142     3.699723
 H    -3.812298     5.790846     1.679684
 C     1.235796    -1.442447    -3.805919
 C     2.192682    -2.448749    -3.598929
 C     2.306503    -3.502584    -4.497923
 C     1.472908    -3.567867    -5.612630
 C     0.522785    -2.571391    -5.827107
 C     0.401578    -1.514574    -4.933327
 C     1.103345    -0.363662    -2.881665
 C     0.976753     0.555814    -2.102547
 H     2.844015    -2.389121    -2.732226
 H     3.052331    -4.274293    -4.330415
 H     1.565475    -4.391897    -6.313963
 H    -0.126863    -2.616639    -6.696275
 H    -0.335614    -0.734559    -5.095121
 H     0.871617     1.362370    -1.406212

   94
TSMN
scf done: -2488.830014
Mn    -0.778727    -0.195087     0.975475
 P     1.085171    -1.058094     2.169227
 P    -1.344608    -2.452980     0.896663
 O    -2.157641     0.447652     3.448272
 O    -3.241725     0.297894    -0.552692
 C     0.336848    -2.435402     3.159583
 H     1.089132    -2.978397     3.741685
 H    -0.348556    -1.961032     3.870170
 C    -1.625041     0.144183     2.458788
 C    -2.250546     0.154996     0.033556
 C    -0.430663    -3.385605     2.238062
 H    -1.133634    -3.999274     2.811370
 H     0.261431    -4.082302     1.757778
 C    -0.870217    -3.310714    -0.711261
 H     0.041581    -2.769313    -0.987241
 C    -1.901453    -2.993578    -1.797065
 C    -0.515372    -4.797745    -0.687806
 H     0.322226    -5.020276    -0.020139
 H    -1.351911    -5.437463    -0.398169
 H    -0.203644    -5.098577    -1.694900
 H    -2.838226    -3.538932    -1.645392
 H    -1.505232    -3.285190    -2.775379
 H    -2.133344    -1.925856    -1.840436
 C     2.381994    -1.945154     1.123045
 H     1.785490    -2.309799     0.275530
 C     3.074771    -3.158007     1.748472
 C     3.408568    -0.967977     0.547598
 H     2.938022    -0.185536    -0.052797
 H     4.007252    -0.491177     1.330753
 H     4.103153    -1.505268    -0.108514
 H     3.744798    -2.882320     2.565664
 H     3.684723    -3.654784     0.984635
 H     2.371688    -3.901580     2.133404
 C    -3.140742    -2.925322     1.170714
 H    -3.670322    -2.401142     0.364293
 C    -3.666662    -2.385743     2.500876
 C    -3.440633    -4.420607     1.058459
 H    -3.255304    -4.815852     0.058371
 H    -2.855103    -5.012252     1.770972
 H    -4.497694    -4.596755     1.287966
 H    -3.105034    -2.782897     3.354773
 H    -4.709493    -2.695649     2.629868
 H    -3.635882    -1.298405     2.555629
 C     2.020631    -0.037902     3.427788
 H     2.508400     0.738955     2.825939
 C     3.093155    -0.775208     4.229676
 C     1.041093     0.672535     4.362067
 H     0.338731     1.294146     3.806065
 H     0.468045    -0.032634     4.973559
 H     1.599082     1.321372     5.045837
 H     2.683112    -1.626094     4.784019
 H     3.526236    -0.089715     4.967108
 H     3.913466    -1.137157     3.606083
 C     1.610361     3.501839     0.842227
 C     2.022335     4.648042     0.801925
 C     1.157206     2.159099     0.891698
 C    -0.146172     1.761214     0.989264
 H     1.948607     1.413213     0.815373
 C     2.431066     6.007345     0.772039
 C     1.474790     7.032776     0.890789
 C     3.784759     6.358493     0.627953
 C     1.867212     8.364320     0.865534
 C     4.167129     7.693466     0.604482
 C     3.212362     8.701690     0.722852
 H     0.429350     6.761897     1.003655
 H     4.526111     5.570790     0.534953
 H     1.117987     9.145806     0.957985
 H     5.217202     7.949430     0.492410
 H     3.514920     9.744801     0.703668
 C    -1.139661     2.865554     1.094196
 C    -1.906178     3.259846    -0.011077
 C    -1.321491     3.560591     2.297634
 C    -2.816116     4.307730     0.081677
 C    -2.241207     4.600602     2.395939
 C    -2.993511     4.981371     1.287847
 H    -1.774586     2.746450    -0.959775
 H    -0.724944     3.286723     3.163244
 H    -3.389533     4.598903    -0.794530
 H    -2.364577     5.119541     3.343068
 H    -3.710279     5.794360     1.362822
 C     1.112018    -1.817667    -3.511010
 C     2.128850    -2.771020    -3.340448
 C     2.392923    -3.697954    -4.341015
 C     1.654222    -3.683844    -5.522434
 C     0.647481    -2.737040    -5.702098
 C     0.373277    -1.809276    -4.705476
 C     0.822436    -0.873995    -2.482555
 C     0.551639    -0.087455    -1.597307
 H     2.706777    -2.771044    -2.421126
 H     3.181257    -4.431718    -4.200741
 H     1.864873    -4.408303    -6.303609
 H     0.072557    -2.721809    -6.623255
 H    -0.410444    -1.069953    -4.836369
 H     0.373593     0.706700    -0.881703

   94
N
scf done: -2488.882036
Mn    -0.496348    -0.069697     0.456541
 P     1.491674    -0.735093     1.672102
 P    -1.270077    -2.123091     1.239351
 O    -1.533970     1.542972     2.690744
 O    -3.167732     0.083214    -0.741075
 C     0.893915    -1.896126     2.985704
 H     1.726731    -2.368566     3.518017
 H     0.338110    -1.295363     3.712321
 C    -1.095037     0.887004     1.836483
 C    -2.096527     0.039583    -0.301071
 C    -0.014665    -2.936500     2.345092
 H    -0.506232    -3.568869     3.092761
 H     0.575384    -3.600832     1.703871
 C    -1.492180    -3.445795    -0.071726
 H    -0.540927    -3.323982    -0.607158
 C    -2.594876    -3.127155    -1.080562
 C    -1.584503    -4.898030     0.407517
 H    -0.860910    -5.147215     1.188466
 H    -2.578529    -5.156180     0.777448
 H    -1.377444    -5.557162    -0.443402
 H    -3.579599    -3.021280    -0.613999
 H    -2.665450    -3.945844    -1.806198
 H    -2.377266    -2.213597    -1.634482
 C     2.673940    -1.795538     0.669197
 H     1.984586    -2.284364    -0.030188
 C     3.455337    -2.887592     1.400665
 C     3.589839    -0.928295    -0.195792
 H     3.006843    -0.274165    -0.847910
 H     4.278514    -0.315399     0.394630
 H     4.193541    -1.570433    -0.846386
 H     4.199679    -2.496276     2.097205
 H     3.991005    -3.490213     0.657903
 H     2.806720    -3.572047     1.955248
 C    -2.831995    -2.041636     2.285324
 H    -3.446698    -1.295074     1.765973
 C    -2.532331    -1.515989     3.691758
 C    -3.644793    -3.330607     2.398042
 H    -4.009058    -3.686635     1.432775
 H    -3.068872    -4.135473     2.867372
 H    -4.520194    -3.147738     3.032038
 H    -1.966548    -2.250401     4.275877
 H    -3.476148    -1.344290     4.220690
 H    -1.986069    -0.572914     3.694638
 C     2.552268     0.467729     2.646633
 H     2.839971     1.225964     1.908716
 C     3.820105    -0.119550     3.268074
 C     1.735708     1.173165     3.731363
 H     0.823596     1.628323     3.348360
 H     1.471040     0.486116     4.542687
 H     2.337803     1.975413     4.171730
 H     3.595248    -0.946263     3.950538
 H     4.321939     0.655880     3.858977
 H     4.535617    -0.475658     2.524888
 C     1.115133     2.760239     0.650663
 C     1.484667     3.678110     1.360501
 C     0.743810     1.729137    -0.253166
 C    -0.421095     1.748448    -1.023917
 H     1.566116     1.158108    -0.672092
 C     1.859693     4.772491     2.187786
 C     0.984714     5.859967     2.355521
 C     3.100949     4.792521     2.846224
 C     1.341833     6.929024     3.166225
 C     3.450201     5.867135     3.654059
 C     2.573129     6.937274     3.818961
 H     0.031063     5.852998     1.836701
 H     3.784421     3.959571     2.711512
 H     0.656345     7.762874     3.287567
 H     4.413053     5.870617     4.156988
 H     2.849467     7.776004     4.451173
 C    -1.479454     2.772673    -1.040894
 C    -2.203025     2.915495    -2.234450
 C    -1.802639     3.614575     0.034337
 C    -3.195910     3.878884    -2.364622
 C    -2.803146     4.570803    -0.094381
 C    -3.499980     4.712865    -1.292651
 H    -1.974800     2.259725    -3.070999
 H    -1.279834     3.513200     0.976895
 H    -3.736585     3.972649    -3.302050
 H    -3.044620     5.207653     0.752371
 H    -4.279460     5.463613    -1.386670
 C     1.187722    -2.073641    -3.384188
 C     2.338505    -1.538706    -3.992663
 C     2.865765    -2.106659    -5.145493
 C     2.261781    -3.222050    -5.722338
 C     1.119694    -3.761809    -5.134144
 C     0.586952    -3.196841    -3.981992
 C     0.653694    -1.497009    -2.192953
 C     0.219983    -1.011313    -1.145304
 H     2.810708    -0.668528    -3.546210
 H     3.754911    -1.675274    -5.597705
 H     2.675746    -3.665108    -6.623529
 H     0.638326    -4.629153    -5.578230
 H    -0.307547    -3.615357    -3.529583
 H    -0.364928     1.156852    -1.932817

   94
O
scf done: -2488.840654
Mn    -1.379967     0.213681     0.803637
 P     0.732419    -0.803471     1.246524
 P    -2.017213    -1.932858     0.230274
 O    -2.082239     0.286524     3.617998
 O    -4.022543     1.353673     0.225070
 C     0.680408    -2.515331     0.515437
 H     0.900686    -2.391936    -0.552435
 H     1.471506    -3.151094     0.929566
 C    -1.802713     0.221802     2.485999
 C    -2.975176     0.896493     0.423959
 C    -0.696854    -3.154698     0.685901
 H    -0.870266    -3.425594     1.731398
 H    -0.777509    -4.073876     0.097292
 C    -2.146352    -2.048913    -1.643100
 H    -1.458179    -1.260578    -1.973713
 C    -3.542938    -1.641352    -2.118155
 C    -1.684430    -3.349250    -2.298510
 H    -0.634508    -3.571100    -2.085990
 H    -2.284097    -4.214227    -2.000625
 H    -1.776852    -3.243688    -3.386049
 H    -4.293300    -2.401978    -1.879156
 H    -3.535756    -1.512021    -3.204886
 H    -3.866888    -0.693059    -1.680209
 C     2.219227    -0.022423     0.412286
 H     1.760213     0.384196    -0.499649
 C     3.358183    -0.952425    -0.007345
 C     2.741809     1.174547     1.207781
 H     1.937102     1.794605     1.605218
 H     3.372770     0.864604     2.045528
 H     3.358032     1.805981     0.558043
 H     3.861785    -1.406345     0.849845
 H     4.108016    -0.368926    -0.554851
 H     3.024893    -1.749659    -0.675162
 C    -3.587505    -2.706158     0.891663
 H    -4.378544    -2.056053     0.495126
 C    -3.646172    -2.632984     2.417291
 C    -3.843675    -4.138362     0.423065
 H    -3.914407    -4.223331    -0.662995
 H    -3.057922    -4.819519     0.767208
 H    -4.789799    -4.499302     0.842840
 H    -2.866609    -3.247900     2.881567
 H    -4.609690    -3.021485     2.765611
 H    -3.540327    -1.614153     2.790607
 C     1.216098    -1.084453     3.041236
 H     1.112301    -0.086694     3.487892
 C     2.639660    -1.590898     3.277594
 C     0.251016    -2.033273     3.758768
 H    -0.799569    -1.790245     3.602352
 H     0.425936    -3.068622     3.445508
 H     0.438527    -1.989084     4.837155
 H     2.806640    -2.561271     2.796839
 H     2.793786    -1.737345     4.353112
 H     3.409734    -0.902837     2.929505
 C    -0.716309     1.628551    -1.812975
 C    -1.086156     1.099990    -2.856514
 C    -0.335956     2.409798    -0.691987
 C    -0.613717     2.065534     0.601142
 H     0.057189     3.399042    -0.944072
 C    -1.783918     0.684431    -4.034757
 C    -3.010424     1.302466    -4.342985
 C    -1.300410    -0.315692    -4.893671
 C    -3.729055     0.925694    -5.469573
 C    -2.028132    -0.689704    -6.018804
 C    -3.242690    -0.073887    -6.310838
 H    -3.386917     2.074494    -3.679238
 H    -0.353354    -0.798679    -4.675230
 H    -4.674696     1.412398    -5.690867
 H    -1.639644    -1.464146    -6.674418
 H    -3.806561    -0.368653    -7.191218
 C    -0.384504     3.126252     1.609272
 C    -1.302977     3.334706     2.650341
 C     0.713770     4.004160     1.537012
 C    -1.135604     4.364600     3.569852
 C     0.892247     5.023366     2.465614
 C    -0.032891     5.210522     3.489646
 H    -2.172995     2.693085     2.724275
 H     1.444427     3.873299     0.743491
 H    -1.872892     4.503578     4.355982
 H     1.758410     5.675435     2.387062
 H     0.104501     6.006589     4.215995
 C     2.598590    -3.589249    -3.773671
 C     3.957767    -3.872067    -3.567282
 C     4.470810    -5.117872    -3.905611
 C     3.640794    -6.094430    -4.452281
 C     2.290671    -5.820699    -4.660786
 C     1.768745    -4.577884    -4.325252
 C     2.065644    -2.311986    -3.425166
 C     1.619475    -1.226496    -3.121528
 H     4.599535    -3.105995    -3.143592
 H     5.524014    -5.327379    -3.743252
 H     4.045757    -7.066932    -4.716346
 H     1.641003    -6.579046    -5.087897
 H     0.717978    -4.357892    -4.486199
 H     1.192628    -0.275434    -2.871937

   94
TSOP
scf done: -2488.826631
Mn    -1.215236    -0.080321     0.252463
 P     0.710866    -0.727526     1.570478
 P    -1.749577    -2.366253     0.356957
 O    -3.070008     0.885831     2.259385
 O    -3.615364     0.261141    -1.398488
 C     0.880375    -2.550413     1.219616
 H     1.221680    -2.624765     0.181798
 H     1.645418    -3.016732     1.847901
 C    -2.299911     0.455809     1.493165
 C    -2.614885     0.153018    -0.819252
 C    -0.464506    -3.253398     1.364200
 H    -0.802789    -3.222621     2.405818
 H    -0.390207    -4.308432     1.083770
 C    -1.709415    -3.170988    -1.351412
 H    -1.092557    -2.460319    -1.906326
 C    -3.082837    -3.167876    -2.029469
 C    -1.027338    -4.533580    -1.457659
 H     0.013297    -4.499882    -1.121729
 H    -1.541756    -5.316726    -0.892331
 H    -1.009873    -4.843508    -2.508839
 H    -3.762290    -3.915281    -1.609196
 H    -2.954988    -3.405730    -3.091553
 H    -3.573317    -2.192786    -1.970718
 C     2.402092    -0.013570     1.073000
 H     2.150786     0.604119     0.203067
 C     3.430768    -1.050366     0.620117
 C     3.022041     0.926492     2.108291
 H     2.333298     1.705113     2.441146
 H     3.395097     0.387651     2.984834
 H     3.879101     1.433492     1.651530
 H     3.700569    -1.745827     1.422109
 H     4.348142    -0.534236     0.314782
 H     3.084777    -1.629886    -0.239247
 C    -3.353179    -2.997242     1.103793
 H    -4.127349    -2.599777     0.434438
 C    -3.623980    -2.454749     2.506458
 C    -3.457271    -4.524156     1.130336
 H    -3.350364    -4.982181     0.146020
 H    -2.699801    -4.961135     1.790183
 H    -4.436363    -4.817361     1.526446
 H    -2.894972    -2.834415     3.230498
 H    -4.609050    -2.800525     2.840085
 H    -3.620484    -1.367128     2.556005
 C     0.748776    -0.632261     3.449815
 H     1.079686     0.397342     3.626832
 C     1.755213    -1.589733     4.090495
 C    -0.610747    -0.781102     4.128294
 H    -1.350421    -0.078000     3.746945
 H    -1.016891    -1.790917     4.019661
 H    -0.497302    -0.597520     5.203274
 H     1.393539    -2.623359     4.057521
 H     1.888697    -1.331525     5.147318
 H     2.740816    -1.564118     3.618229
 C    -1.092592     1.983084    -2.478055
 C    -1.391666     1.537981    -3.573625
 C    -0.651278     2.530171    -1.251266
 C    -0.542878     1.877268    -0.051163
 H    -0.324928     3.571600    -1.328475
 C    -1.715742     0.933143    -4.817212
 C    -2.678539    -0.091796    -4.883088
 C    -1.063885     1.323257    -6.000919
 C    -2.966065    -0.709533    -6.094308
 C    -1.358940     0.699868    -7.206572
 C    -2.307338    -0.320408    -7.259974
 H    -3.199525    -0.378724    -3.975446
 H    -0.322016     2.114394    -5.956288
 H    -3.715467    -1.495763    -6.129757
 H    -0.844744     1.012061    -8.111342
 H    -2.537179    -0.803613    -8.205309
 C     0.134314     2.709102     0.983543
 C    -0.295585     2.779171     2.319749
 C     1.259818     3.486930     0.641549
 C     0.338923     3.600515     3.248156
 C     1.899416     4.303592     1.568316
 C     1.441104     4.369402     2.881290
 H    -1.165863     2.216482     2.631218
 H     1.647754     3.429420    -0.371648
 H    -0.040064     3.644610     4.266146
 H     2.766476     4.883988     1.263282
 H     1.937110     5.005692     3.608674
 C     1.332032    -2.396000    -3.507746
 C     2.389852    -3.291645    -3.284886
 C     2.701522    -4.253641    -4.237039
 C     1.966105    -4.333622    -5.418260
 C     0.916898    -3.445450    -5.647808
 C     0.596605    -2.478973    -4.702963
 C     0.987921    -1.402362    -2.545690
 C     0.607850    -0.557422    -1.758092
 H     2.963039    -3.220607    -2.365307
 H     3.522225    -4.942223    -4.058764
 H     2.213688    -5.086247    -6.161264
 H     0.345602    -3.500769    -6.569734
 H    -0.215245    -1.778990    -4.878261
 H     0.381681     0.349975    -1.200912

   94
P
scf done: -2488.878115
Mn    -1.404518    -1.384387    -0.456556
 P     0.588075    -1.335536     0.815048
 P    -1.953047    -3.213572     0.728419
 O    -2.672975     0.773817     1.083389
 O    -3.814006    -1.620874    -2.116269
 C     0.609074    -2.937524     1.758985
 H     1.034401    -3.679608     1.071980
 H     1.279804    -2.878703     2.623862
 C    -2.174896    -0.133835     0.543541
 C    -2.858985    -1.527526    -1.465468
 C    -0.800558    -3.360819     2.174056
 H    -1.185315    -2.694919     2.952238
 H    -0.801418    -4.374635     2.587358
 C    -1.623088    -4.761555    -0.283513
 H    -0.817846    -4.411963    -0.939867
 C    -2.810216    -5.095464    -1.188860
 C    -1.116205    -5.993049     0.467022
 H    -0.180105    -5.799244     0.999728
 H    -1.836093    -6.388766     1.188746
 H    -0.912210    -6.790637    -0.256864
 H    -3.668235    -5.476576    -0.624675
 H    -2.517379    -5.873675    -1.901803
 H    -3.138149    -4.229805    -1.770257
 C     2.154920    -1.389854    -0.190100
 H     1.852488    -2.102789    -0.968459
 C     3.421734    -1.925950     0.475483
 C     2.377760    -0.052828    -0.897583
 H     1.491876     0.251515    -1.463199
 H     2.631736     0.753423    -0.201123
 H     3.204905    -0.146744    -1.609725
 H     3.839472    -1.241688     1.216769
 H     4.187300    -2.079558    -0.293995
 H     3.260437    -2.892135     0.963809
 C    -3.653283    -3.435533     1.474477
 H    -4.314515    -3.444378     0.597359
 C    -4.047416    -2.238431     2.339560
 C    -3.855894    -4.736641     2.251490
 H    -3.718800    -5.624672     1.631546
 H    -3.173011    -4.808047     3.105265
 H    -4.876099    -4.770901     2.650674
 H    -3.404040    -2.147850     3.222288
 H    -5.072669    -2.371761     2.702243
 H    -4.006473    -1.296314     1.792599
 C     0.772457     0.008253     2.112148
 H     0.495648     0.920327     1.567455
 C     2.167814     0.212218     2.699859
 C    -0.226544    -0.176689     3.256382
 H    -1.248219    -0.345654     2.911875
 H     0.068343    -1.012263     3.901715
 H    -0.234657     0.726990     3.875254
 H     2.536622    -0.690738     3.199509
 H     2.125428     1.009064     3.451467
 H     2.901669     0.512983     1.950544
 C    -0.010779     2.878549    -2.046543
 C    -0.336379     2.388722    -3.113778
 C     0.398766     3.446084    -0.822264
 C    -0.310230     3.334500     0.323878
 H     1.343786     3.987906    -0.836656
 C    -0.727047     1.816818    -4.354236
 C    -1.846344     0.968696    -4.428788
 C     0.000653     2.090330    -5.525766
 C    -2.222826     0.412140    -5.644046
 C    -0.385827     1.530950    -6.736966
 C    -1.497248     0.691460    -6.801017
 H    -2.406663     0.747097    -3.526537
 H     0.865840     2.743449    -5.470030
 H    -3.083449    -0.248711    -5.684667
 H     0.182606     1.751580    -7.636064
 H    -1.794593     0.252910    -7.749054
 C     0.053894     3.863016     1.634251
 C    -0.776497     3.559953     2.726451
 C     1.194456     4.649449     1.869421
 C    -0.476539     4.017592     4.004817
 C     1.492287     5.105548     3.145825
 C     0.660460     4.791398     4.221096
 H    -1.662326     2.952124     2.558913
 H     1.852497     4.912121     1.046143
 H    -1.135494     3.772274     4.833106
 H     2.378159     5.713969     3.305243
 H     0.896673     5.152564     5.217792
 C     0.888204    -2.864446    -4.149460
 C     1.565429    -4.091672    -4.267008
 C     2.240795    -4.419135    -5.436062
 C     2.264917    -3.530666    -6.509136
 C     1.600938    -2.309879    -6.402292
 C     0.915834    -1.976992    -5.241019
 C     0.190664    -2.519479    -2.956712
 C    -0.409704    -2.191910    -1.928202
 H     1.550656    -4.783983    -3.430180
 H     2.754616    -5.374028    -5.508946
 H     2.796236    -3.788121    -7.420942
 H     1.610307    -1.608991    -7.232812
 H     0.392779    -1.029179    -5.163325
 H    -1.246702     2.781695     0.287352
